# Supplementary material for: Specific Nucleic AcId Ligation for the detection of Schistosomes: SNAILS
Source: PLoS Negl Trop Dis. 2022 Jul 26;16(7):e0010632. doi: 10.1371/journal.pntd.0010632 (PMC9355235; doi:10.1371/journal.pntd.0010632)
Supplement: S1 Data — Excel spreadsheet showing biosensor assay data. The label on the spreadsheet tabs indicate the corresponding figure in the main text. (XLSX) [file pntd.0010632.s002.xlsx]

## Sheet: Fig 1 c
Target DNA concentration	Δ fluorescence (a.u.) per hour	Mean Δ fluorescence (a.u.) per hour	Standard error of the Mean
10 μM	35104, 34867, 40387, 54458, 57127, 57790, 56865, 57584, 60021, 43210, 41530, 43251	48516	2775
5 μM	35336, 37119, 39736, 62730, 67589, 68745, 57938, 59047, 62492, 44009, 43718, 44708	51931	3555
2.5 μM	36360, 39541, 40917, 62542, 63876, 63721, 63485, 60621, 60227, 43007, 41054, 40930	51357	3376
1 μM	40075, 40640, 42378, 61109, 64073, 67524, 60902, 59833, 60640, 42133, 43527, 42436	52106	3149
750 nM	42561, 41823, 41162, 69023, 68624, 69107, 58784, 60595, 61667, 39312, 41991, 42955	53134	3599
500 nM	41107, 40917, 42402, 67288, 65945, 68399, 64119, 65670, 68444, 36132, 33090, 36330	52487	4341
250 nM	43520, 44291, 45115, 61369, 62248, 66502, 66767, 65445, 67210, 43602, 44323, 46983	54781	3106
100 nM	26410, 26965, 28219, 54228, 53066, 54926, 54354, 51790, 52693, 29605, 27967, 26850	40589	3909
75 nM	24906, 25286, 25969, 43052, 42488, 43243, 38434, 38007, 38275, 24076, 24258, 24628	32719	2428
50 nM	14836, 14978, 15828, 27153, 25401, 25848, 22261, 22243, 21933, 18266, 17904, 18166	20401	1251
25 nM	5399, 6057, 6171, 7265, 8213, 8448, 9180, 8904, 8780, 4578, 4714, 4753	6872	516.9
10 nM	944, 953, 931, 1267, 1317, 1387, 1509, 1384, 1546, 888, 856, 892	1156	77.29
1 nM	-169, -169, -119, -115, -91, -122, -35, -39, -60, -125, -129, -121	-107.8	12.73
500 pM	-152, -173, -81, -140, -147, -123, -98, -100, -85, -124, -198, -170	-132.6	10.77
250 pM	-160, -143, -155, -93, -138, -130, -76, -109, -91, -140, -209, -206	-137.5	12.14
100 pM	-125, -182, -146, -138, -144, -123, -155, -136, -147, -168, -177, -156	-149.8	5.43
22:00:00	-189, -159, -212, -170, -191, -142, -136, -123, -99, -222, -158, -219	-168.3	11.38
0	-144, -194, -152, -210, -154, -135, -114, -84, -151, -192, -220, -188	-161.5	11.67

## Sheet: Fig 1 d
Probe DNA concentration	Δ fluorescence (a.u.) per hour	Mean Δ fluorescence (a.u.) per hour	Standard error of the Mean
200 nM	11610, 11243, 11554, 12102, 11951, 12114, 8079, 8258, 8168	10564	606.2
175 nM	11268, 11253, 11678, 13382, 13699, 13666, 10025, 9688, 10228	11654	528.1
150 nM	11750, 10974, 12666, 14003, 13757, 13254, 10329, 10440, 10414	11954	499.3
125 nM	12353, 12161, 12992, 13393, 13588, 13514, 10485, 10175, 10535	12133	464
100 nM	8598, 8601, 8221, 12702, 12714, 13161, 9906, 9977, 10006	10432	646.3
75 nM	13642, 13526, 14057, 10346, 10319, 10271, 7321, 7277, 7427	10465	925.8
50 nM	5537, 5536, 5861, 4097, 3934, 4012, 4536, 4577, 4559	4739	242.1
25 nM	1210, 1285, 1271, 1262, 1274, 1283, 1009, 1035, 1133	1196	36.63
10 nM	-54, -54, -71, 11, 27, 38, -57, -62, -107	-36.56	16.53
1 nM	-243, -222, -260, -239, -182, -226, -268, -212, -277	-236.6	9.947
500 pM	-274, -271, -260, -242, -273, -240, -295, -272, -323	-272.2	8.501
250 pM	-244, -228, -251, -261, -255, -261, -325, -285, -292	-266.9	9.743
100 pM	-207, -209, -245, -233, -248, -240, -282, -242, -269	-241.7	8.141
22:00:00	-233, -259, -223, -228, -220, -294, -290, -311, -300	-262	12.33
0	-204, -278, -260, -238, -239, -254, -302, -264, -316	-261.7	11.37

## Sheet: Fig 2 b
No DNA	SM_WT	SM_B	SM_C	SM_D	SM_E	SM_F	SM_G	SM_H	SM_I	SM_J	SM_K	ssDNA target	Δ fluorescence (a.u.) per hour	Mean Δ fluorescence (a.u.) per hour	Standard error of the Mean
-188	3599	-135	170	60	633	210	16	-248	-219	-190	-142	No DNA target	-188, -183, -233, -211, -226,	-218.3	8.388
-183	3452	-213	155	76	500	182	22	-225	-192	-190	-219		-253, -251, -201, -219
-233	3530	-196	142	87	506	189	68	-237	-160	-205	-171	SM_WT	3599, 3452, 3530, 3987, 3757, 3794, 3189, 3130, 3225	3518	99.23
-211	3987	-209	206	109	644	294	166	-167	-255	-234	-167	SM_B	-135, -213, -196, -209, -198, -236, -160, -135. -231	-190.3	12.77
-226	3757	-198	185	109	669	256	172	-218	-220	-249	-259	SM_C	170, 155, 142, 206, 185, 187, 72, 54, 78	138.8	18.84
-253	3794	-236	187	166	665	344	192	-252	-213	-222	-213	SM_D	60, 76, 87, 109, 109, 166, 6, -16, -62	59.44	23.75
-251	3189	-160	72	6	411	208	10	-165	-191	-219	-236	SM_E	633, 500, 506, 644, 669, 665, 411, 437, 417	542.4	36.67
-201	3130	-135	54	-16	437	240	-35	-166	-202	-230	-219	SM_F	210, 182, 189, 294, 256, 344, 208, 240, 211	237.1	17.73
-219	3225	-231	78	-62	417	211	-19	-155	-198	-250	-248	SM_G	16, 22, 68, 166, 172, 192, 10, -35, -19	65.78	29.37
												SM_H	-248, -225, -237, -167, -218, -252, -165, -166, -155	-203.7	13.28
												SM_I	-219, -192, -160, -255, -220, -213, -191, -202, -198	-205.6	8.684
												SM_J	-190, -190, -205, -234, -249, -222, -219, -230, -250	-221	7.507
												SM_K	-142, -219, -171, -167, -259, -213, -236, -219, -248	-208.2	13.26
												SM_L	-150, -180, -167, -245, -202, -228, -253, -220, -226	-207.9	11.86
												SM_M	-224, -208, -221, -223, -205, -213, -203, -218, -240	-217.2	3.851
												SM_N	-272, -249, -220, -233, -239, -228, -230, -212, -203	-231.8	6.815
												SM_O	-255, -263, -226, -208, -213, -225, -240, -228, -225	-231.4	6.053
												SM_P	-255, -152, -175, -229, -217, -256, -179, -162, -208	-203.7	12.94
												SM_Q	-194, -166, -203, -248, -192, -181, -237, -219, -219	-206.6	8.846
												SM_R	-212, -183, -174, -303, -255, -225, -269, -182, -258	-229	15.02
												SM_S	-170, -196, -206, -216, -274, -256, -209, -223, -194	-216	10.65
												SH_WT	-173, -182, -181, -205, -283, -196, -237, -289, -238	-220.4	14.59
												SR_WT	-177, -134, -204, -232, -205, -235, -196, -206, -146	-192.8	11.59
												SB_WT	-233, -227, -215, -243, -258, -203, -205, -192, -234	-223.3	7.081
												SG_WT	-226, -218, -236, -223, -254, -244, -203, -190, -215	-223.2	6.622
												SC_WT	-213, -207, -216, -246, -188, -271, -181, -244, -190	-217.3	10.18
												SJ_WT	-172, -164, -218, -266, -235, -169, -229, -230	-212.9	11.95
												Smek_WT	-245, -212, -214, -160, -238, -245, -214, -261, -218	-223	9.799

## Sheet: Fig 3 b
ssDNA target	Δ fluorescence (a.u.) per hour	Mean Δ fluorescence (a.u.) per hour	Standard error of the Mean
No DNA target	-161, -227, -225, -214, -234, -219, -154, -208, -195	-204.1	9.604
SH_WT	14274, 14231, 14220, 18432, 19237, 18111, 17564, 17562, 18615	16916	690.2
SM_WT	-193, -200, -183, -185, -201, -171, -238, -159, -184	-190.4	7.42
SR_WT	-216, -214, -217, -198, -215, -224, -219, -228, -196	-214.1	3.565
SB_WT	-137, -175, -130, -158, -125, -198, -186, -137, -117	-151.4	9.663
SG_WT	230, 179, 204, 66, 60, 39, 43, 69, 59	105.4	25.29
SC_WT	1744, 1777, 1773, 1375, 1480, 1451, 1262, 1407, 1345	1513	66.36
SJ_WT	-177, -199, -250, -211, -201, -210, -175, -167, -160	-194.4	9.345
Smek_WT	-194, -199, -195, -203, -230, -221, -162, -161, -110	-186.1	12.21

## Sheet: Fig 4 b
ssDNA target amount (ng)	Δ fluorescence (a.u.) per hour	Mean Δ fluorescence (a.u.) per hour	Standard error of the Mean
200	3981, 4386, 4241, 8710, 8700, 8973, 3079, 3356, 3344	5419	856.2
100	4697, 5089, 5226, 6837, 6783, 7278, 2928, 2604, 2929	4930	602.9
75	4711, 4698, 4308, 5886, 5902, 6515, 2671, 2972, 2988	4517	471.9
50	3375, 3529, 3707, 5112, 5455, 5270, 2663, 3261, 3254	3958	344.4
25	2116, 2072, 1872, 2598, 2786, 2558, 1548, 1742, 1461	2084	159
10	618, 6, -20, 845, 960, 814, 547, 169, 593	503.6	122.4
5	-194, -419, 97, -162, 22, 47, -23, -449,	-125.7	66.04
	-50
2.5	-422, -478, -59, -461. -606, -438, -995,	-537.8	95.91
	-426, -955
1	-931, -1019, -1325, -969, -635, -936,	-1091	91.33
	-1576, -1255, -1169
0	-1358, -1220, -1325, -1077, -1288,	-1307	53.61
	-1336, -1185, -1664, -1313

## Sheet: Fig 4 c
ssDNA target amount (ng)	Δ fluorescence (a.u.) per hour	Mean Δ fluorescence (a.u.) per hour	Standard error of the Mean
200	16766, 17092, 17566, 18069, 18064, 18520, 12281, 12363, 12615	15926	894.4
100	14493, 14742, 15172, 16478, 16264, 16780, 10463, 10491, 11136	14002	867.5
75	13896, 14236, 13634, 14735, 14516, 15133, 9340, 9957, 9852	12811	789.1
50	9388, 9368, 9794, 11402, 11660, 11481, 7971, 8362, 8462	9765	477.3
25	6219, 6460, 6738, 6883, 7010, 7379, 5318, 5290, 5413	6301	263.6
10	3029, 2880, 2920, 2914, 2892, 2860, 2552, 2664, 2740	2828	49.29
5	1562, 1523, 1604, 1579, 1489, 1625, 1190, 1192, 1112	1431	68.25
2.5	948, 963, 945, 739, 753, 741, 327, 325, 319	673.3	92.44
1	148, 126, 137, 129, 149, 204, 50, 82, 51	119.6	16.75
0	-187, -289, -184, -157, -128, -179, -219, -199, -172	-190.4	14.97

## Sheet: Fig 4 d
Probe and ssDNA target combination	Δ fluorescence (a.u.) per hour	Mean Δ fluorescence (a.u.) per hour	Standard error of the Mean
pSM_SM1	1695, 507, 1003	1068	344.5
pSM_SM2	501, 852, 823	725.3	112.5
pSM_SM3	778, 1036, 728	847.3	95.43
pSM_SM4	916, 1089, 710	905	109.5
pSM_SM5	1146, 1119, 670	978.3	154.4
pSM_SM6	469, 28, 199	232	128.4
pSM_SM+	5132, 4941, 5179	5084	72.78
pSM no DNA	-1481, -1613, -1073	-1389	162.5
pSM_SH1	-1516, -1484, -1381	-1460	40.73
pSM_SH2	-1614, -1274, -1421	-1436	98.45
pSM_SH3	-1280, -1633, -1909	-1607	182
pSM_SH4	-1708, -1673, -1891	-1757	67.59
pSM_SH5	-1425, -1255, -1500	-1393	72.48
pSM_SH6	-1313, -1371, -1349	-1344	16.9
pSM_SH+	-1491, -2046, -1331	-1623	216.6

## Sheet: Fig 4 e
Probe and ssDNA target combination	Δ fluorescence (a.u.) per hour	Mean Δ fluorescence (a.u.) per hour	Standard error of the Mean
pSH_SM1	-226, -176, -218	-206.7	15.51
pSH_SM2	-258, -155, -175	-196	31.53
pSH_SM3	-172, -183, -195	-183.3	6.642
pSH_SM4	-168, -188, -200	-185.3	9.333
pSH_SM5	-198, -229, -247	-224.7	14.31
pSH_SM6	-257, -250, -211	-239.3	14.31
pSH_SM+	-308, -233, -279	-273.3	21.84
pSH no DNA	-225, -229, -179	-211	16.04
pSH_SH1	9205, 9193, 9176	9191	8.413
pSH_SH2	10992, 10976, 11112	11027	42.92
pSH_SH3	8788, 8958, 8531	8759	124.1
pSH_SH4	9313, 9453, 9959	9575	196.2
pSH_SH5	9856, 10052, 10037	9982	62.98
pSH_SH6	11039, 10914, 10415	10789	190.6
pSH_SH+	10948, 10895, 11107	10983	63.7

## Sheet: Fig 5 a
Probe and ssDNA target combination	Δ fluorescence (a.u.) per hour	Mean Δ fluorescence (a.u.) per hour	Standard error of the Mean
pSM_SM1	23187, 23318, 25404	23970	718.2
pSM_SM2	27033, 26853, 25526	26471	475.2
pSM_SM3	28348, 30254, 32416	30339	1175
pSM_SM4	31801, 31375, 31463	31546	129.8
pSM_SM5	34392, 34407, 35290	34696	296.9
pSM_SM6	31780, 32036, 31682	31833	105.5
pSM_SM+	24705, 24646, 25347	24899	224.5
pSM no DNA	-195, -224, -232	-217	11.24
pSM_SH1	-244, -235, -291	-256.7	17.36
pSM_SH2	-231, -236, -235	-234	1.528
pSM_SH3	-247, -246, -230	-241	5.508
pSM_SH4	-259, -264, -267	-263.3	2.333
pSM_SH5	-220, -264, -211	-231.7	16.37
pSM_SH6	-253, -168, -232	-217.7	25.56
pSM_SH+	-238, -281, -257	-258.7	12.44

## Sheet: Fig 5 b
Probe and ssDNA target combination	Δ fluorescence (a.u.) per hour	Mean Δ fluorescence (a.u.) per hour	Standard error of the Mean
pSM_SM1	10680, 10497, 10663	10613	58.37
pSM_SM2	12835, 12941, 13143	12973	90.34
pSM_SM3	11854, 12196, 12626	12225	223.3
pSM_SM4	12130, 13014, 12913	12686	279.4
pSM_SM5	13809, 13407, 13305	13507	153.8
pSM_SM6	12463, 11692, 11453	11869	304.7
pSM_SM+	7493, 7732, 7886	7704	114.3
pSM no DNA	-216, -178, -196	-196.7	10.97
pSM_SH1	-213, -251, -221	-228.3	11.57
pSM_SH2	-242, -246, -217	-235	9.074
pSM_SH3	-232, -212, -243	-229	9.074
pSM_SH4	-242, -162, -211	-205	23.29
pSM_SH5	-221, -198, -227	-215.3	8.838
pSM_SH6	-166, -259, -234	-219.7	27.79
pSM_SH+	-201, -232, -282	-238.3	23.6

[truncated: 8 more sheets: Fig 5 c, Fig 5 d, Fig 5 e, Fig 5 f, Fig 6 c, Fig 6 d, Fig 6 g, Fig 6 h]
